# Supplementary material for: How do theme park attributes influence visitors’ positive emotions? Nonlinear effects and spatial heterogeneity in Shanghai’s theme parks
Source: PLoS One. 2026 Jun 18;21(6):e0344051. doi: 10.1371/journal.pone.0344051 (PMC13278401; doi:10.1371/journal.pone.0344051)
Supplement: S2 File — (IPYNB) [file pone.0344051.s002.ipynb]

# %% [code]
!pip -q install pandas numpy matplotlib scipy statsmodels patsy openpyxl

# %% [code]
import warnings
from pathlib import Path

import numpy as np
import pandas as pd
import matplotlib.pyplot as plt

import statsmodels.formula.api as smf
from statsmodels.stats.anova import anova_lm
from patsy import bs

warnings.filterwarnings("ignore")

plt.rcParams["figure.dpi"] = 160
plt.rcParams["savefig.dpi"] = 300
plt.rcParams["font.size"] = 11
plt.rcParams["axes.unicode_minus"] = False

DATA_PATH = "park-level.csv"
RESULT_DIR = Path("nonlinearity_results")
RESULT_DIR.mkdir(exist_ok=True, parents=True)

print("Environment ready.")
print(f"Working file: {DATA_PATH}")
print(f"Output folder: {RESULT_DIR.resolve()}")

# %% [code]
def load_csv_strict(path):
    encodings = ["gbk", "gb18030", "utf-8-sig", "utf-8", "latin1"]
    last_error = None
    for enc in encodings:
        try:
            df = pd.read_csv(path, encoding=enc)
            print(f"Loaded successfully with encoding: {enc}")
            return df
        except Exception as e:
            last_error = e
    raise last_error

raw_df = load_csv_strict(DATA_PATH)

print("Dataset shape:", raw_df.shape)
print("\nRaw column names:")
for c in raw_df.columns:
    print(repr(c))

# %% [code]
REQUIRED_COLUMNS = [
    "park_id",
    "scale_category",
    "ticket_price",
    "facility_count",
    "IP_theme_intensity",
    "stimulation_level",
    "green_space_leisure",
    "service_quality",
    "crowding_level",
    "distance_to_subway",
    "service_population_15min",
    "accessibility_score",
    "emotion_total"
]

# Important: do NOT clean or rename columns here.
missing_cols = [c for c in REQUIRED_COLUMNS if c not in raw_df.columns]

if missing_cols:
    print("Columns currently in the file:")
    for c in raw_df.columns:
        print(repr(c))
    raise ValueError(
        "These required columns are missing:\n" + "\n".join(missing_cols)
    )

print("All required columns are present.")

# %% [code]
analysis_df = raw_df[REQUIRED_COLUMNS].copy()

numeric_cols = [
    "ticket_price",
    "facility_count",
    "IP_theme_intensity",
    "stimulation_level",
    "green_space_leisure",
    "service_quality",
    "crowding_level",
    "distance_to_subway",
    "service_population_15min",
    "accessibility_score",
    "emotion_total"
]

for col in numeric_cols:
    analysis_df[col] = pd.to_numeric(analysis_df[col], errors="coerce")

analysis_df["park_id"] = analysis_df["park_id"].astype(str)
analysis_df["scale_category"] = analysis_df["scale_category"].astype(str)

print("Preview:")
display(analysis_df.head())

print("\nMissing values:")
display(analysis_df.isna().sum().to_frame("missing_count"))

# %% [code]
# Convert scale category into English-safe dummy variables for regression formulas
unique_scales = sorted(analysis_df["scale_category"].dropna().unique().tolist())
print("Original scale categories:", unique_scales)

# Map common Chinese labels to English
scale_map = {
    "小中型": "small_medium",
    "大型": "large",
    "特大型": "super_large"
}

# Fallback for any unexpected category
fallback_count = 1
for cat in unique_scales:
    if cat not in scale_map:
        scale_map[cat] = f"category_{fallback_count}"
        fallback_count += 1

analysis_df["scale_category_en"] = analysis_df["scale_category"].map(scale_map)

scale_dummies = pd.get_dummies(
    analysis_df["scale_category_en"],
    prefix="scale",
    drop_first=True,
    dtype=int
)

analysis_df = pd.concat([analysis_df, scale_dummies], axis=1)
scale_dummy_cols = list(scale_dummies.columns)

print("Scale mapping:", scale_map)
print("Dummy columns:", scale_dummy_cols)

# %% [code]
Y_VAR = "emotion_total"

BASE_CONTROLS = [
    "stimulation_level",
    "green_space_leisure",
    "service_quality",
    "accessibility_score",
    "ticket_price",
    "distance_to_subway",
    "service_population_15min",
    "facility_count",
    "crowding_level"
]

ALL_CONTROL_CANDIDATES = BASE_CONTROLS + scale_dummy_cols

print("Controls to be used:")
print(ALL_CONTROL_CANDIDATES)

# %% [code]
def build_formula(y, x, controls=None, spline=False, spline_df=4, hinge_var=None):
    terms = []

    if spline:
        terms.append(f"bs({x}, df={spline_df}, degree=3, include_intercept=False)")
    else:
        terms.append(x)

    if hinge_var is not None:
        terms.append(hinge_var)

    if controls:
        terms.extend(controls)

    rhs = " + ".join(terms)
    return f"{y} ~ {rhs}"


def create_reference_df(df, x_var, x_grid, controls):
    ref = pd.DataFrame({x_var: x_grid})
    for col in controls:
        ref[col] = df[col].median()
    return ref


def piecewise_grid_search(df, y, x, controls=None, q_low=0.15, q_high=0.85, grid_n=80):
    temp = df[[y, x] + (controls if controls else [])].dropna().copy()

    lower = np.quantile(temp[x], q_low)
    upper = np.quantile(temp[x], q_high)
    candidates = np.unique(np.round(np.linspace(lower, upper, grid_n), 6))

    best_bp = None
    best_model = None
    best_aic = np.inf

    for bp in candidates:
        temp["hinge"] = np.clip(temp[x] - bp, 0, None)
        formula = build_formula(y, x, controls=controls, spline=False, hinge_var="hinge")
        model = smf.ols(formula, data=temp).fit()

        if model.aic < best_aic:
            best_aic = model.aic
            best_bp = bp
            best_model = model

    temp["hinge"] = np.clip(temp[x] - best_bp, 0, None)
    final_formula = build_formula(y, x, controls=controls, spline=False, hinge_var="hinge")
    final_model = smf.ols(final_formula, data=temp).fit()

    return final_model, temp, best_bp


def linear_combo_ttest(model, coef_names, weights):
    params_index = list(model.params.index)
    R = np.zeros((1, len(params_index)))

    for coef_name, weight in zip(coef_names, weights):
        idx = params_index.index(coef_name)
        R[0, idx] = weight

    test_res = model.t_test(R)

    beta = float(np.squeeze(test_res.effect))
    se = float(np.squeeze(test_res.sd))
    t_value = float(np.squeeze(test_res.tvalue))
    p_value = float(np.squeeze(test_res.pvalue))

    return beta, se, t_value, p_value


def save_dataframe(df, filename):
    out_path = RESULT_DIR / filename
    df.to_csv(out_path, index=False)
    print(f"Saved: {out_path.resolve()}")

# %% [code]
def run_nonlinearity_analysis(
    df,
    y_var,
    x_var,
    controls,
    x_label,
    file_stub,
    do_piecewise=True
):
    model_df = df[[y_var, x_var] + controls].dropna().copy()

    if model_df.shape[0] < 30:
        raise ValueError(f"Too few complete cases for {x_var}: N = {model_df.shape[0]}")

    # Linear model
    linear_formula = build_formula(y_var, x_var, controls=controls, spline=False)
    linear_model = smf.ols(linear_formula, data=model_df).fit()

    # Cubic spline model
    spline_formula = build_formula(y_var, x_var, controls=controls, spline=True, spline_df=4)
    spline_model = smf.ols(spline_formula, data=model_df).fit()

    # Formal nonlinearity test
    spline_comparison = anova_lm(linear_model, spline_model)

    summary_row = {
        "predictor": x_var,
        "n_obs": int(spline_model.nobs),
        "linear_r2": linear_model.rsquared,
        "linear_adj_r2": linear_model.rsquared_adj,
        "linear_aic": linear_model.aic,
        "linear_bic": linear_model.bic,
        "spline_r2": spline_model.rsquared,
        "spline_adj_r2": spline_model.rsquared_adj,
        "spline_aic": spline_model.aic,
        "spline_bic": spline_model.bic,
        "nonlinearity_F": spline_comparison["F"].iloc[1],
        "nonlinearity_p": spline_comparison["Pr(>F)"].iloc[1]
    }

    # Plot spline effect
    x_grid = np.linspace(model_df[x_var].min(), model_df[x_var].max(), 300)
    ref_df = create_reference_df(model_df, x_var, x_grid, controls)
    pred = spline_model.get_prediction(ref_df).summary_frame(alpha=0.05)

    fig, ax = plt.subplots(figsize=(7, 5))
    ax.scatter(model_df[x_var], model_df[y_var], alpha=0.65)
    ax.plot(x_grid, pred["mean"].values, linewidth=2)
    ax.fill_between(
        x_grid,
        pred["mean_ci_lower"].values,
        pred["mean_ci_upper"].values,
        alpha=0.2
    )
    ax.set_xlabel(x_label)
    ax.set_ylabel("Predicted positive emotion score")
    ax.set_title(f"Cubic spline effect of {x_label}")
    ax.grid(True, alpha=0.25)
    fig.tight_layout()
    fig.savefig(RESULT_DIR / f"{file_stub}_spline_effect.png", bbox_inches="tight")
    plt.show()

    piecewise_row = None

    if do_piecewise:
        pw_model, pw_df, breakpoint_value = piecewise_grid_search(
            model_df,
            y=y_var,
            x=x_var,
            controls=controls,
            q_low=0.15,
            q_high=0.85,
            grid_n=80
        )

        pw_vs_linear = anova_lm(linear_model, pw_model)

        beta_before = pw_model.params[x_var]
        se_before = pw_model.bse[x_var]
        p_before = pw_model.pvalues[x_var]

        beta_after, se_after, t_after, p_after = linear_combo_ttest(
            pw_model,
            coef_names=[x_var, "hinge"],
            weights=[1.0, 1.0]
        )

        piecewise_row = {
            "predictor": x_var,
            "n_obs": int(pw_model.nobs),
            "breakpoint": breakpoint_value,
            "linear_r2": linear_model.rsquared,
            "piecewise_r2": pw_model.rsquared,
            "linear_aic": linear_model.aic,
            "piecewise_aic": pw_model.aic,
            "piecewise_F": pw_vs_linear["F"].iloc[1],
            "piecewise_p": pw_vs_linear["Pr(>F)"].iloc[1],
            "slope_before_breakpoint": beta_before,
            "se_before_breakpoint": se_before,
            "p_before_breakpoint": p_before,
            "slope_after_breakpoint": beta_after,
            "se_after_breakpoint": se_after,
            "p_after_breakpoint": p_after
        }

        # Plot piecewise effect
        x_grid_pw = np.linspace(model_df[x_var].min(), model_df[x_var].max(), 300)
        ref_pw = create_reference_df(model_df, x_var, x_grid_pw, controls)
        ref_pw["hinge"] = np.clip(ref_pw[x_var] - breakpoint_value, 0, None)
        pred_pw = pw_model.get_prediction(ref_pw).summary_frame(alpha=0.05)

        fig, ax = plt.subplots(figsize=(7, 5))
        ax.scatter(model_df[x_var], model_df[y_var], alpha=0.65)
        ax.plot(x_grid_pw, pred_pw["mean"].values, linewidth=2)
        ax.fill_between(
            x_grid_pw,
            pred_pw["mean_ci_lower"].values,
            pred_pw["mean_ci_upper"].values,
            alpha=0.2
        )
        ax.axvline(breakpoint_value, linestyle="--", linewidth=1.5)
        ax.set_xlabel(x_label)
        ax.set_ylabel("Predicted positive emotion score")
        ax.set_title(f"Piecewise regression for {x_label}")
        ax.grid(True, alpha=0.25)
        fig.tight_layout()
        fig.savefig(RESULT_DIR / f"{file_stub}_piecewise_effect.png", bbox_inches="tight")
        plt.show()

    return {
        "data_used": model_df,
        "linear_model": linear_model,
        "spline_model": spline_model,
        "summary_row": summary_row,
        "piecewise_row": piecewise_row
    }

# %% [code]
results = {}

# IP theme intensity
ip_controls = [c for c in ALL_CONTROL_CANDIDATES if c != "IP_theme_intensity"]
results["IP_theme_intensity"] = run_nonlinearity_analysis(
    df=analysis_df,
    y_var="emotion_total",
    x_var="IP_theme_intensity",
    controls=ip_controls,
    x_label="IP theme intensity",
    file_stub="ip_theme_intensity",
    do_piecewise=True
)

# Service quality
service_controls = [c for c in ALL_CONTROL_CANDIDATES if c != "service_quality"]
results["service_quality"] = run_nonlinearity_analysis(
    df=analysis_df,
    y_var="emotion_total",
    x_var="service_quality",
    controls=service_controls,
    x_label="Service quality",
    file_stub="service_quality",
    do_piecewise=True
)

# Green space leisure
green_controls = [c for c in ALL_CONTROL_CANDIDATES if c != "green_space_leisure"]
results["green_space_leisure"] = run_nonlinearity_analysis(
    df=analysis_df,
    y_var="emotion_total",
    x_var="green_space_leisure",
    controls=green_controls,
    x_label="Green space leisure",
    file_stub="green_space_leisure",
    do_piecewise=True
)

print("All analyses completed successfully.")

# %% [code]
formal_rows = [results[k]["summary_row"] for k in results]
formal_table = pd.DataFrame(formal_rows)

piecewise_rows = [
    results[k]["piecewise_row"]
    for k in results
    if results[k]["piecewise_row"] is not None
]
piecewise_table = pd.DataFrame(piecewise_rows)

print("Formal nonlinearity tests:")
display(formal_table)

print("\nPiecewise regression results:")
display(piecewise_table)

save_dataframe(formal_table, "formal_nonlinearity_tests.csv")
save_dataframe(piecewise_table, "piecewise_regression_results.csv")

# %% [code]
for key, res in results.items():
    linear_coef = (
        res["linear_model"]
        .summary2()
        .tables[1]
        .reset_index()
        .rename(columns={"index": "term"})
    )
    spline_coef = (
        res["spline_model"]
        .summary2()
        .tables[1]
        .reset_index()
        .rename(columns={"index": "term"})
    )

    save_dataframe(linear_coef, f"{key}_linear_model_coefficients.csv")
    save_dataframe(spline_coef, f"{key}_spline_model_coefficients.csv")

print("Coefficient tables exported.")

# %% [code]
def p_to_text(p):
    if pd.isna(p):
        return "NA"
    if p < 0.001:
        return "< 0.001"
    return f"= {p:.3f}"

for key, res in results.items():
    s = res["summary_row"]
    print("=" * 90)
    print(f"Predictor: {key}")
    print(
        f"Formal nonlinearity test (linear vs cubic spline): "
        f"F = {s['nonlinearity_F']:.3f}, p {p_to_text(s['nonlinearity_p'])}; "
        f"R² changed from {s['linear_r2']:.3f} to {s['spline_r2']:.3f}."
    )

    if res["piecewise_row"] is not None:
        p = res["piecewise_row"]
        print(
            f"Piecewise regression estimated a breakpoint at {p['breakpoint']:.3f}. "
            f"The slope before the breakpoint was {p['slope_before_breakpoint']:.4f} "
            f"(p {p_to_text(p['p_before_breakpoint'])}), whereas the slope after the breakpoint "
            f"was {p['slope_after_breakpoint']:.4f} "
            f"(p {p_to_text(p['p_after_breakpoint'])}). "
            f"The piecewise model improved R² from {p['linear_r2']:.3f} to {p['piecewise_r2']:.3f}, "
            f"with F = {p['piecewise_F']:.3f}, p {p_to_text(p['piecewise_p'])}."
        )

# %% [code]
