# Supplementary material for: How do theme park attributes influence visitors’ positive emotions? Nonlinear effects and spatial heterogeneity in Shanghai’s theme parks
Source: PLoS One. 2026 Jun 18;21(6):e0344051. doi: 10.1371/journal.pone.0344051 (PMC13278401; doi:10.1371/journal.pone.0344051)
Supplement: S3 File — (XLSX) [file pone.0344051.s003.xlsx]

## Sheet: simulated_parks_v2(1)
park_id	park_name	district	wgs84_lng	wgs84_lat	scale_category	cluster_k3	area_ha	ticket_price_rmb	facility_count	ip_strength_0_10	thrill_level_0_10	green_space_0_10	service_quality_0_10	crowding_0_10	metro_distance_km	road_density_0_10	pop15	access_index_0_10	n_comments	emotion_joy	emotion_arousal	emotion_engagement	emotion_relaxation	emotion_pride	emotion_total	snownlp_pos_score	cluster_id
P001	Shanghai Theme Park 1	Jiading District	121.43583469963612	31.25251324615018	Large	High-Quality Stimulation	158.4	405	54	8.28	5.34	3.52	5.65	4.52	1.43	3.17	101848	4.81	296	0.8445	0.7369	0.7676	0.3743	0.8188	0.7084	0.8035	2
P002	Shanghai Theme Park 2	Xuhui District	121.43488345048364	31.245277909035615	Large	Nature and Leisure	122.4	204	54	7.61	6.15	5.71	3.7	5.66	2.43	4.1	71643	3.6	33	0.74	0.7967	0.8483	0.336	0.6891	0.682	0.4525	1
P003	Shanghai Theme Park 3	Chongming District	121.60581267424138	31.206777488143835	Small and medium-sized	High-Quality Stimulation	43.6	255	13	2.99	7.24	3.98	7.59	6.5	4.07	5.66	47433	2.92	246	0.7666	0.87	0.6271	0.3793	0.6897	0.6665	0.7568	2
P004	Shanghai Theme Park 4	Fengxian District	121.40453009043283	31.321592809293428	Small and medium-sized	Nature and Leisure	56.8	158	29	2.93	3.41	8.47	9.18	4.91	1.52	4.57	40756	3.34	31	0.7627	0.5641	0.5547	0.7766	0.729	0.6774	0.7562	1
P005	Shanghai Theme Park 5	Jing'an District	121.61177775195554	31.337205456636166	Small and medium-sized	High Accessibility	54.6	123	18	0.66	8.02	8.16	4.07	7.18	2.17	4.32	121241	5.09	229	0.3295	0.9271	0.492	0.6234	0.5146	0.5773	0.6697	0
P006	Shanghai Theme Park 6	Qingpu District	121.48054953993504	31.194437474559226	Small and medium-sized	Nature and Leisure	8.9	256	17	5.21	0.49	8.06	6.71	5.15	2.8	4.58	102447	4.42	50	0.8159	0.4479	0.5181	0.8328	0.8162	0.6862	0.8031	1
P007	Shanghai Theme Park 7	Baoshan District	121.63306440538892	31.307266545024937	Small and medium-sized	Nature and Leisure	30.9	117	19	5.7	1.56	7.16	4.87	4.25	4.1	7	5995	2.05	77	0.7994	0.5675	0.7264	0.6362	0.6421	0.6743	0.5502	1
P008	Shanghai Theme Park 8	Jiading District	121.53412618482177	31.164130323326805	Small and medium-sized	Nature and Leisure	14.4	239	28	7.63	3.59	8.91	4.89	5.89	2.56	5.13	52664	3.24	340	0.7429	0.7297	0.724	0.8318	0.7205	0.7498	0.6692	1
P009	Shanghai Theme Park 9	Jing'an District	121.50150951655873	31.239872219440937	Small and medium-sized	High-Quality Stimulation	49.6	243	18	4.75	5.19	2.96	7	4.26	1.12	9.11	89816	6.07	20	0.8382	0.7115	0.493	0.3454	0.7509	0.6278	0.6338	2
P010	Shanghai Theme Park 10	Chongming District	121.63220885205008	31.1722740780412	Large	High-Quality Stimulation	178.9	319	48	6.97	3.97	1.34	4.39	4.5	3.81	4.89	95144	4.1	37	0.7436	0.8292	0.8365	0.4467	0.6197	0.6951	0.7357	2
P011	Shanghai Theme Park 11	Changning District	121.42040485660706	31.09057490729381	Small and medium-sized	Nature and Leisure	54.8	158	18	2.64	4.53	5.87	6.05	6.02	4.11	6.16	16745	2.18	190	0.7463	0.6564	0.5447	0.5316	0.6047	0.6167	0.7251	1
P012	Shanghai Theme Park 12	Jinshan District	121.54665092257169	31.169959025076825	Small and medium-sized	High-Quality Stimulation	50.8	154	11	4.06	4.95	5.02	6.54	5.6	2.11	7.55	67222	4.29	76	0.7357	0.8152	0.5544	0.5151	0.6472	0.6535	0.7466	2
P013	Shanghai Theme Park 13	Fengxian District	121.57777747409004	31.288367799428645	Small and medium-sized	High Accessibility	46.2	198	9	6.22	2.45	4.21	6.41	4.71	0.1	4.95	84504	10	212	0.8919	0.608	0.7393	0.5722	0.8581	0.7339	0.7916	0
P014	Shanghai Theme Park 14	Jiading District	121.27374415902554	31.16999296857569	Large	High-Quality Stimulation	84.8	251	40	6.2	6.61	3.79	6.67	3.7	2.06	7.4	125286	5.87	73	0.8846	0.887	0.7125	0.5056	0.6801	0.7339	0.8582	2
P015	Shanghai Theme Park 15	Changning District	121.26083819646297	31.35105818068618	Small and medium-sized	Nature and Leisure	54	112	13	5.56	0.85	6.93	5.17	2.32	1	6.83	66097	5.17	146	0.7749	0.5641	0.5783	0.873	0.7353	0.7051	0.6648	1
P016	Shanghai Theme Park 16	Jing'an District	121.5616819132818	31.188272443178146	Small and medium-sized	High-Quality Stimulation	38.1	234	23	8.67	5.42	3.65	6.08	4.38	0.58	3.73	87594	6.57	128	0.9439	0.8045	0.7827	0.2665	0.8554	0.7306	0.8519	2
P017	Shanghai Theme Park 17	Yangpu District	121.673676460926	31.24154576772946	Small and medium-sized	Nature and Leisure	12.4	106	8	6.93	6.12	7.54	4.91	1.58	1.44	6.95	85391	5.11	239	0.8563	0.7813	0.7065	0.8441	0.7379	0.7852	0.7965	1
P018	Shanghai Theme Park 18	Yangpu District	121.29928072901382	31.380689605392597	Small and medium-sized	High-Quality Stimulation	29.9	64	30	3.39	5.2	2.9	5.31	7.36	2.98	6.86	27825	2.8	61	0.4486	0.7402	0.5385	0.2689	0.6585	0.531	0.2928	2
P019	Shanghai Theme Park 19	Qingpu District	121.69788113663486	31.39008389070411	Small and medium-sized	High-Quality Stimulation	45.5	215	31	5.14	3.84	2.91	4.7	3.44	0.96	6.21	80763	5.54	20	0.8046	0.7145	0.537	0.5643	0.7088	0.6659	0.7734	2
P020	Shanghai Theme Park 20	Pudong New Area	121.74331893200875	31.182372511417967	Large	High-Quality Stimulation	142.4	264	39	5.91	4.28	3.32	7.34	6.57	0.95	5.03	57508	4.67	159	0.7699	0.8089	0.759	0.361	0.7702	0.6938	0.8663	2
P021	Shanghai Theme Park 21	Baoshan District	121.30742585633809	31.21359942267403	Small and medium-sized	Nature and Leisure	35.8	96	33	7.34	4.3	6.09	5.24	4.06	1.62	3.09	40625	2.96	20	0.8115	0.7575	0.7905	0.5344	0.8405	0.7469	0.7551	1
P022	Shanghai Theme Park 22	Baoshan District	121.49195155608618	31.080968783084238	Large	High-Quality Stimulation	90.3	411	69	5.56	8.24	4.27	6.28	7.5	2.63	7.23	113047	5.29	116	0.7236	0.944	0.7932	0.1923	0.7979	0.6902	0.8264	2
P023	Shanghai Theme Park 23	Songjiang District	121.3178908588693	31.06931942229587	Small and medium-sized	High Accessibility	54.7	132	17	2.31	4.86	6.16	6.15	5.91	1.06	6.14	117842	6.32	179	0.6297	0.767	0.6661	0.7451	0.6474	0.691	0.6712	0
P024	Shanghai Theme Park 24	Huangpu District	121.29911761919047	31.432269853099736	Small and medium-sized	Nature and Leisure	39.5	134	21	7.08	1.54	6.45	6.73	5.49	1.84	4.68	158761	6.35	67	0.8474	0.6401	0.7456	0.6393	0.8163	0.7378	0.5658	1
P025	Shanghai Theme Park 25	Fengxian District	121.49167283255201	31.675635002322473	Small and medium-sized	Nature and Leisure	50	203	15	6.71	5.38	7.53	4.56	4.55	1.64	7.28	42393	3.83	107	0.7705	0.8155	0.71	0.6693	0.7803	0.7491	0.7226	1
P026	Shanghai Theme Park 26	Yangpu District	121.62522394501087	31.19643422711815	Small and medium-sized	High-Quality Stimulation	26.7	119	15	3.14	10	5.34	6.01	3.84	0.99	3.5	134785	6.4	205	0.632	0.9399	0.627	0.5082	0.5747	0.6564	0.6484	2
P027	Shanghai Theme Park 27	Pudong New Area	121.36678586350318	31.11038299963717	Large	Nature and Leisure	95.6	342	28	6.67	5.14	5.98	5.23	4.74	1.55	3.97	86713	4.45	344	0.766	0.8405	0.7037	0.5464	0.8395	0.7392	0.5943	1
P028	Shanghai Theme Park 28	Xuhui District	121.68259885345043	31.27428569799728	Small and medium-sized	Nature and Leisure	11.3	133	16	7.05	3.98	8.44	7.02	5.5	2.11	5.95	25036	2.82	233	0.6968	0.7256	0.7047	0.6992	0.8227	0.7298	0.6278	1
P029	Shanghai Theme Park 29	Jiading District	121.31757766851084	31.30097018068153	Small and medium-sized	Nature and Leisure	48	178	32	7.13	2.99	7.87	5.89	5.54	1.91	7.21	92181	5	52	0.7624	0.7386	0.7464	0.7341	0.7891	0.7541	0.7436	1
P030	Shanghai Theme Park 30	Changning District	121.71659488278596	31.072491820158604	Large	Nature and Leisure	169.5	404	27	6.71	5.9	6.76	6.81	7.52	1.95	4.09	136078	5.55	40	0.7598	0.8263	0.748	0.7088	0.8331	0.7752	0.6863	1
P031	Shanghai Theme Park 31	Chongming District	121.31781398746094	31.069855262857008	Small and medium-sized	Nature and Leisure	10.8	68	16	6.74	3.66	4.77	6	2.85	2.67	4.45	54094	3.11	79	0.6721	0.7104	0.6599	0.5478	0.7861	0.6753	0.8014	1
P032	Shanghai Theme Park 32	Baoshan District	121.43005400812004	31.206004892960188	Small and medium-sized	High-Quality Stimulation	55.3	225	34	6.06	6.59	6.07	7.45	2.67	3.44	5.57	106475	4.6	25	0.8978	0.7991	0.6663	0.6361	0.8309	0.766	0.8445	2
P033	Shanghai Theme Park 33	Putuo District	121.264554897168	31.081243147064	Small and medium-sized	High-Quality Stimulation	46.5	121	28	5.04	4.25	2.11	8.51	5.83	4.17	6.44	16473	2.22	30	0.8981	0.8161	0.6452	0.1489	0.7703	0.6557	0.6438	2
P034	Shanghai Theme Park 34	Fengxian District	121.32713059279867	31.130225795442712	Large	High Accessibility	67.4	208	64	5.24	2.83	7.05	5.03	7.18	0.67	7.21	127175	7.88	74	0.8522	0.6659	0.6587	0.7926	0.6379	0.7215	0.603	0
P035	Shanghai Theme Park 35	Hongkou District	121.703067935032	31.197298002112976	Large	High-Quality Stimulation	100.9	206	48	5.49	2.88	2.16	5.49	3.82	1.88	5.83	97393	4.89	52	0.8455	0.6553	0.592	0.3795	0.7116	0.6368	0.7663	2
P036	Shanghai Theme Park 36	Jiading District	121.35419890781144	31.25387040604126	Small and medium-sized	High Accessibility	36.1	179	11	3.82	4.27	4.84	3.31	3.22	2.54	6.38	120164	5.34	20	0.6431	0.7141	0.3376	0.6935	0.5956	0.5968	0.5779	0
P037	Shanghai Theme Park 37	Hongkou District	121.22394017643369	31.38251834054797	Small and medium-sized	High-Quality Stimulation	54	206	31	4.58	4.52	5.76	8.07	6.79	1.6	5.24	110310	5.3	295	0.8248	0.7616	0.5935	0.5432	0.8346	0.7116	0.6875	2
P038	Shanghai Theme Park 38	Baoshan District	121.69358883148082	31.39103854837928	Small and medium-sized	High-Quality Stimulation	59.1	66	12	6.09	5.97	4.74	7.86	4.73	2.29	4.96	76994	3.97	109	0.8796	0.7719	0.6554	0.518	0.9011	0.7452	0.6993	2
P039	Shanghai Theme Park 39	Huangpu District	121.26807801095178	31.026227108897007	Small and medium-sized	High-Quality Stimulation	16	180	12	2.08	7.45	4.75	9.3	6.39	0.92	4.49	140277	6.9	74	0.8153	0.7664	0.4564	0.5166	0.552	0.6213	0.5567	2
P040	Shanghai Theme Park 40	Changning District	121.40553699751585	31.040031701285393	Small and medium-sized	Nature and Leisure	11.5	90	20	7.45	3.53	7.24	3.64	5.07	3.05	2.85	31818	2.09	23	0.7563	0.8168	0.7248	0.6417	0.6193	0.7118	0.7738	1
P041	Shanghai Theme Park 41	Xuhui District	121.31076036569512	31.016654409585875	Small and medium-sized	High-Quality Stimulation	49.1	94	28	4.76	7.9	6.68	6.53	2.04	3.46	6.15	52098	3.23	187	0.8564	0.802	0.6296	0.6089	0.7234	0.724	0.6996	2
P042	Shanghai Theme Park 42	Yangpu District	121.25023210983137	31.055703301779847	Extra-large	Nature and Leisure	380.1	601	86	5.83	0.86	4.93	6.75	4.45	1.85	4.74	92578	4.55	20	0.811	0.5009	0.7219	0.5495	0.7258	0.6618	0.5481	1
P043	Shanghai Theme Park 43	Minhang District	121.32169358920576	31.064841706781237	Small and medium-sized	High Accessibility	30.1	253	15	5.23	6.01	5.85	6.96	6.49	0.5	6.38	132528	8.86	334	0.9129	0.8316	0.6217	0.6381	0.7481	0.7505	0.9014	0
P044	Shanghai Theme Park 44	Hongkou District	121.14509882609792	31.354825004708964	Small and medium-sized	Nature and Leisure	26	238	31	6.75	3.9	5.84	4.13	6.63	2.52	6.89	58552	3.77	217	0.7257	0.8277	0.6118	0.6207	0.7008	0.6973	0.5915	1
P045	Shanghai Theme Park 45	Xuhui District	121.39935253957603	31.118739866437362	Small and medium-sized	High Accessibility	25.9	99	22	4.39	5.59	6.15	4.38	6.34	0.1	4.79	95492	10	51	0.7608	0.8255	0.5276	0.5892	0.6189	0.6644	0.6648	0
P046	Shanghai Theme Park 46	Changning District	121.31813313159388	31.33887896630483	Large	Nature and Leisure	64.8	217	26	5.42	4.25	7.55	4.35	4.95	1.28	4.95	75002	4.59	20	0.7312	0.7037	0.5986	0.6071	0.7434	0.6768	0.8236	1
P047	Shanghai Theme Park 47	Huangpu District	121.28848633854021	31.088802330290097	Large	High-Quality Stimulation	135.3	410	45	9.01	7.59	4.78	8.9	7.33	3.75	4.25	76875	3.48	64	0.9418	0.8877	0.8605	0.4436	0.9065	0.808	0.9	2
P048	Shanghai Theme Park 48	Baoshan District	121.60304479758987	31.62428995451893	Extra-large	High-Quality Stimulation	386.3	548	85	4.49	5.92	4.64	7.39	7.63	1.97	4	126624	5.27	68	0.8625	0.9089	0.8316	0.4492	0.8359	0.7776	0.6776	2
P049	Shanghai Theme Park 49	Fengxian District	121.1936712957726	31.1605690041631	Small and medium-sized	High Accessibility	36.8	235	14	3.43	5.45	5.66	4.64	4.23	2.57	9.09	98881	5.29	20	0.7657	0.7337	0.3913	0.4392	0.6285	0.5917	0.6636	0
P050	Shanghai Theme Park 50	Jing'an District	121.48569472525449	31.636929010258484	Small and medium-sized	High-Quality Stimulation	40.5	142	30	4.71	4.53	5.4	7.91	7.13	1.65	6.05	75576	4.48	62	0.8001	0.8078	0.6391	0.5421	0.7563	0.7091	0.7483	2
P051	Shanghai Theme Park 51	Songjiang District	121.17547885939045	30.96969525715411	Small and medium-sized	Nature and Leisure	52.9	244	22	4.8	2.37	7.32	4.83	2.03	3.63	7.21	47312	3.28	140	0.6546	0.5398	0.4498	0.7764	0.6991	0.6239	0.5234	1
P052	Shanghai Theme Park 52	Jing'an District	121.24540336955457	31.39594382402034	Small and medium-sized	High-Quality Stimulation	52.7	183	17	7.92	3.35	3.34	6.45	3.15	0.46	6.21	73458	7.58	106	0.8949	0.6688	0.5754	0.644	0.8382	0.7243	0.652	2
P053	Shanghai Theme Park 53	Songjiang District	121.54065335820117	31.288953247431134	Small and medium-sized	High-Quality Stimulation	10.2	185	20	6.43	4.1	0.9	8.64	9.8	2.9	7.78	95771	4.86	93	0.8936	0.7534	0.7996	0.1076	0.83	0.6768	0.7211	2
P054	Shanghai Theme Park 54	Changning District	121.24362154660142	31.39554389382809	Small and medium-sized	High-Quality Stimulation	38.4	237	13	9.1	7.84	5.35	8.58	4.16	1.55	7.34	45850	4.01	48	0.9551	0.8709	0.7809	0.5789	0.8577	0.8087	0.7585	2
P055	Shanghai Theme Park 55	Fengxian District	121.27085839951756	31.385219648643886	Small and medium-sized	High-Quality Stimulation	17.6	207	32	4.88	8.99	4.68	5.73	3.84	1.58	7.62	114411	5.91	44	0.8536	0.9479	0.6468	0.5596	0.6751	0.7366	0.7975	2
P056	Shanghai Theme Park 56	Baoshan District	121.44447689178791	31.249982239133317	Small and medium-sized	Nature and Leisure	23.8	81	20	5.7	6.67	5.75	4.14	3.68	2.8	4.71	5000	1.79	109	0.6823	0.808	0.6151	0.6637	0.4921	0.6522	0.6461	1
P057	Shanghai Theme Park 57	Jiading District	121.17436145889599	31.335818127880746	Large	High Accessibility	166.3	268	44	6.19	2.25	4.26	7.22	6.51	0.1	4.54	52739	10	25	0.8985	0.5372	0.6451	0.6789	0.7858	0.7091	0.5967	0
P058	Shanghai Theme Park 58	Putuo District	121.83534101555041	31.48482033249221	Small and medium-sized	High-Quality Stimulation	50.7	253	29	7.77	7.73	3.43	4.61	2.12	1.45	1.56	125532	5.11	376	0.8797	0.8976	0.8412	0.4825	0.7218	0.7645	0.6081	2
P059	Shanghai Theme Park 59	Qingpu District	121.38969775652302	30.87837507286468	Small and medium-sized	High-Quality Stimulation	31.1	158	26	1.21	6.19	7.37	10	3.36	2.69	6.09	11104	2.27	124	0.8148	0.8117	0.4937	0.7513	0.7024	0.7148	0.578	2
P060	Shanghai Theme Park 60	Huangpu District	120.9163823085379	31.038705089497864	Small and medium-sized	High Accessibility	27	200	17	6.15	4.69	5.59	3.92	3.77	0.64	7.69	137749	8.4	160	0.8692	0.7104	0.821	0.6772	0.653	0.7462	0.7343	0
P061	Shanghai Theme Park 61	Yangpu District	121.41611675441116	31.72249102034438	Small and medium-sized	Nature and Leisure	18.8	204	8	5.56	4.95	6.24	6.42	6.51	1.83	6.24	88368	4.75	44	0.8493	0.8052	0.6769	0.5001	0.7397	0.7143	0.5605	1
P062	Shanghai Theme Park 62	Chongming District	121.13518808354246	30.81689480445032	Small and medium-sized	Nature and Leisure	23	154	31	5.66	3.11	7.93	6.98	7.19	3.86	2.77	24494	1.74	20	0.7501	0.7252	0.6174	0.7023	0.8036	0.7197	0.6778	1
P063	Shanghai Theme Park 63	Xuhui District	121.2900448841087	31.81686788760806	Small and medium-sized	Nature and Leisure	44.3	188	29	7.68	2.12	7.52	4.79	6.62	1.23	4.41	123406	5.87	20	0.8028	0.559	0.7743	0.6055	0.7263	0.6936	0.6536	1
P064	Shanghai Theme Park 64	Songjiang District	121.70155436261769	31.181726996577215	Small and medium-sized	High Accessibility	58.6	258	10	3.68	1.32	9.18	5.24	4.28	1.11	7.75	135665	7.05	175	0.7685	0.5032	0.4302	0.8679	0.7383	0.6616	0.6726	0
P065	Shanghai Theme Park 65	Xuhui District	121.31659881822118	31.301823707426664	Small and medium-sized	High Accessibility	26.1	102	15	8.44	1.25	6.52	4.69	5.72	0.35	6.83	88652	9.48	20	0.8774	0.513	0.6599	0.8245	0.745	0.7239	0.5955	0
P066	Shanghai Theme Park 66	Pudong New Area	121.66272995175277	31.143611282761093	Extra-large	High-Quality Stimulation	298	453	95	10	7.4	5.61	7.31	7.56	2.32	5.09	48761	3.21	49	0.8991	0.9222	0.9391	0.3853	0.8645	0.802	0.8427	2
P067	Shanghai Theme Park 67	Qingpu District	121.2157131758455	31.01875426107107	Small and medium-sized	High-Quality Stimulation	48.1	94	20	8.11	4.89	4.03	5.74	5.78	4.64	5.55	62869	3.26	217	0.8227	0.7715	0.8296	0.3277	0.8153	0.7134	0.7155	2
P068	Shanghai Theme Park 68	Hongkou District	121.06748121827464	30.932825465763273	Small and medium-sized	High-Quality Stimulation	25.9	167	10	6.85	5.92	4.36	5.67	2.95	4.32	7.58	20534	2.54	64	0.8706	0.7621	0.6214	0.6367	0.8265	0.7435	0.7962	2
P069	Shanghai Theme Park 69	Fengxian District	121.39063819401477	31.08908336444409	Small and medium-sized	Nature and Leisure	50.5	139	33	5.41	5.91	6.19	4.35	2.81	2.4	5.32	39897	2.99	536	0.6993	0.8115	0.814	0.7674	0.5941	0.7373	0.8929	1
P070	Shanghai Theme Park 70	Yangpu District	121.3869430212852	31.06359526327038	Small and medium-sized	High-Quality Stimulation	13.3	60	14	5.9	7.72	6.5	7.95	6.24	5.42	5.92	24359	2.22	160	0.8332	0.8559	0.6635	0.5271	0.7933	0.7346	0.7671	2
P071	Shanghai Theme Park 71	Pudong New Area	121.33681553818764	30.77270600301865	Small and medium-sized	High-Quality Stimulation	59.1	89	9	2.86	7.72	5.33	7.5	5.16	1.17	6.86	123551	6.45	88	0.8829	0.9052	0.4366	0.4635	0.7303	0.6837	0.6422	2
P072	Shanghai Theme Park 72	Jiading District	121.39820109897323	30.79864594665116	Extra-large	High-Quality Stimulation	285.5	673	66	5.5	5.92	2.96	7.35	6.45	3.39	7.66	81234	4.34	99	0.8684	0.826	0.6857	0.3381	0.7822	0.7001	0.7578	2
P073	Shanghai Theme Park 73	Putuo District	121.4264256952548	30.99122837397641	Small and medium-sized	High-Quality Stimulation	10.6	198	14	8.15	3.97	2.62	7.86	1.31	2.88	5.65	43374	3.01	247	0.8923	0.6693	0.8163	0.4061	0.7755	0.7119	0.6655	2
P074	Shanghai Theme Park 74	Songjiang District	121.30800946842534	30.756333178687033	Small and medium-sized	High Accessibility	43.4	209	22	5.6	4.64	8.17	7.32	4.56	0.1	8.45	136981	10	70	0.8731	0.7949	0.6683	0.8186	0.8267	0.7963	0.6896	0
P075	Shanghai Theme Park 75	Putuo District	121.24437019402731	31.0567231818954	Small and medium-sized	High Accessibility	10.5	191	31	5.04	2.64	10	5.88	4.37	0.27	6.36	125432	10	180	0.8773	0.6599	0.8133	0.884	0.6455	0.776	0.6085	0
P076	Shanghai Theme Park 76	Chongming District	121.34152158571547	30.735697805190725	Small and medium-sized	High-Quality Stimulation	29.8	227	11	6	8.11	3.76	4.91	9.97	4.14	9.5	79379	4.55	760	0.6105	0.929	0.7365	0.3207	0.6892	0.6572	0.5924	2
P077	Shanghai Theme Park 77	Jinshan District	121.90706476921149	30.896359426504613	Small and medium-sized	High Accessibility	41.6	93	15	5.68	4.92	6.44	3.23	2.36	0.95	5.05	121231	6.43	76	0.7374	0.7918	0.5916	0.7764	0.6229	0.704	0.6269	0
P078	Shanghai Theme Park 78	Songjiang District	121.12949965169317	31.04029424682989	Small and medium-sized	Nature and Leisure	24.3	220	33	3.57	7.66	9.4	6.55	5.65	4.24	6.35	76265	3.82	1179	0.7955	0.8203	0.644	0.7931	0.6501	0.7406	0.7804	1
P079	Shanghai Theme Park 79	Baoshan District	121.32742792960855	31.83054637768535	Small and medium-sized	High Accessibility	9.9	196	27	3.08	3.56	5.65	3.84	5.04	0.1	5.45	49537	10	117	0.6003	0.7997	0.3971	0.7776	0.5478	0.6245	0.6419	0
P080	Shanghai Theme Park 80	Minhang District	121.06645482298771	30.932728752317427	Large	Nature and Leisure	102.1	394	56	6.93	4.72	9.11	7.32	4.87	2.35	5.46	108436	4.9	89	0.9436	0.7798	0.7419	0.791	0.7288	0.797	0.7233	1
P081	Shanghai Theme Park 81	Putuo District	121.47191605940077	31.184058103853385	Small and medium-sized	High-Quality Stimulation	54	199	18	8.27	8.92	4.06	5.64	1.8	1.71	4.67	102513	4.9	33	0.9323	0.9	0.7708	0.3592	0.8207	0.7566	0.7867	2
P082	Shanghai Theme Park 82	Baoshan District	121.74841712399433	31.04596116371023	Small and medium-sized	High-Quality Stimulation	53	141	25	2.77	7.8	3.66	7.94	6.45	2.83	6.32	60704	3.63	20	0.6769	0.9237	0.6634	0.2528	0.6192	0.6272	0.5213	2
P083	Shanghai Theme Park 83	Fengxian District	121.94473655378378	30.890353837537546	Small and medium-sized	High Accessibility	8.6	198	24	3.5	6.81	6.68	6.61	9.46	0.95	5.99	98242	5.98	39	0.659	0.8462	0.5736	0.4477	0.6839	0.6421	0.7646	0
P084	Shanghai Theme Park 84	Songjiang District	121.44265550422377	31.36651080512787	Small and medium-sized	Nature and Leisure	13	172	23	9.21	3.36	6.06	7.03	2.07	2.46	6.46	72540	4.09	71	0.8794	0.5387	0.8099	0.705	0.7592	0.7384	0.6886	1
P085	Shanghai Theme Park 85	Changning District	121.45841113299329	30.945810165253395	Extra-large	Nature and Leisure	313.7	460	60	9.25	5.6	6.31	6.76	3.95	2.35	2.5	82512	3.6	362	0.8966	0.7573	0.8957	0.6498	0.9005	0.82	0.8106	1
P086	Shanghai Theme Park 86	Yangpu District	121.3206298371505	31.136888679276673	Small and medium-sized	High-Quality Stimulation	14	203	22	4.98	2.72	1.93	8.58	1.72	1.95	6.31	175197	7.06	54	0.9385	0.5699	0.493	0.6628	0.8087	0.6946	0.7185	2
P087	Shanghai Theme Park 87	Pudong New Area	121.49184520658281	31.198846711147333	Small and medium-sized	Nature and Leisure	26.5	247	9	7.73	4.07	6.61	5.56	0.59	2.73	4.48	34114	2.56	184	0.8149	0.761	0.776	0.7372	0.8231	0.7825	0.8915	1
P088	Shanghai Theme Park 88	Minhang District	121.54754991152966	31.20893136660402	Small and medium-sized	Nature and Leisure	56.2	200	13	7.74	10	8.31	5.33	2.37	1.76	5.68	137621	6.03	67	0.8273	0.9439	0.7298	0.7682	0.7816	0.8102	0.9174	1
P089	Shanghai Theme Park 89	Baoshan District	121.25928864470163	30.790340219801724	Small and medium-sized	Nature and Leisure	16.8	132	12	10	2.09	7.73	4.17	1.73	0.52	6.05	58448	6.66	177	0.9285	0.6164	0.7012	0.8466	0.845	0.7876	0.6374	1
P090	Shanghai Theme Park 90	Changning District	121.42800337726958	31.2085788012358	Large	High-Quality Stimulation	199.5	275	69	9.23	6.37	6.8	8.49	7.17	0.95	6.44	92344	5.91	415	0.877	0.775	0.9075	0.5056	0.8243	0.7779	0.6724	2
P091	Shanghai Theme Park 91	Songjiang District	121.8047206330784	30.9579219204211	Small and medium-sized	High-Quality Stimulation	34.6	173	14	4.59	4.27	5.13	9.42	1.34	1.96	3.45	9885	1.98	132	0.8906	0.8087	0.6142	0.6667	0.8234	0.7607	0.7743	2
P092	Shanghai Theme Park 92	Putuo District	121.28533177986935	31.486734893131757	Large	Nature and Leisure	181.8	211	50	6.76	5.76	8.47	6.57	5.3	1.92	3.44	57114	3.29	128	0.8642	0.8341	0.8536	0.598	0.8032	0.7906	0.7747	1
P093	Shanghai Theme Park 93	Baoshan District	121.29668273673833	30.890589718304113	Small and medium-sized	Nature and Leisure	34.9	180	22	7.33	2.14	5.36	5.93	7.46	3.25	5.1	5000	1.77	77	0.6292	0.5496	0.657	0.3783	0.831	0.609	0.4883	1
P094	Shanghai Theme Park 94	Jing'an District	121.82672367324797	31.525152300214728	Small and medium-sized	Nature and Leisure	25.6	142	30	6.15	2.45	6.81	8.51	6.66	2.43	5.76	39353	3.05	39	0.8946	0.6736	0.5993	0.4565	0.8344	0.6917	0.6979	1
P095	Shanghai Theme Park 95	Jiading District	121.20972108512125	30.93411246967301	Small and medium-sized	High-Quality Stimulation	12.1	183	30	6.03	7.33	3.33	5.15	2.73	2.34	4.68	70202	3.7	127	0.7285	0.8152	0.6002	0.4039	0.5599	0.6215	0.5196	2
P096	Shanghai Theme Park 96	Chongming District	121.80559906057441	30.966091604746442	Small and medium-sized	Nature and Leisure	17.3	245	32	10	7.02	8.7	6.38	8.49	5.54	3.92	54363	2.63	32	0.8333	0.8914	0.8714	0.5938	0.7671	0.7914	0.736	1
P097	Shanghai Theme Park 97	Jiading District	121.91596719454002	30.90480193069827	Small and medium-sized	High Accessibility	27.8	121	33	2.49	5.63	3.59	8.73	3.14	0.1	4.33	137846	10	430	0.9364	0.7739	0.4511	0.5723	0.7752	0.7018	0.7894	0
P098	Shanghai Theme Park 98	Changning District	121.15250901097525	30.78887497473366	Small and medium-sized	High Accessibility	33.8	183	15	1.97	5.54	6.69	6.56	5.89	1.06	9.5	96556	6.43	63	0.6719	0.8267	0.3997	0.6828	0.5474	0.6257	0.6248	0
P099	Shanghai Theme Park 99	Putuo District	121.11361068838826	30.987868776152418	Small and medium-sized	High-Quality Stimulation	58.6	103	13	7.15	6.17	3.82	8.51	4.67	3.17	7	25064	2.71	20	0.8604	0.8629	0.7318	0.3548	0.814	0.7248	0.7463	2
P100	Shanghai Theme Park 100	Jing'an District	121.11506080708541	31.035220170733083	Small and medium-sized	High-Quality Stimulation	31.8	192	9	4.42	5.18	6.9	8.2	6.15	1.79	3.78	82752	4.13	98	0.8676	0.8499	0.3774	0.4859	0.82	0.6802	0.5423	2
P101	Shanghai Theme Park 101	Putuo District	121.30549338090707	30.833535472112207	Extra-large	Nature and Leisure	285.3	591	116	6.77	3.84	6.98	6.4	3.34	3.14	5.7	45491	3.02	45	0.8381	0.7123	0.8525	0.7329	0.8549	0.7981	0.8729	1
P102	Shanghai Theme Park 102	Huangpu District	121.2300712463498	31.01599058797056	Small and medium-sized	High-Quality Stimulation	35.3	220	30	5.47	3.75	3.16	5.79	6.53	2.92	5.38	99552	4.48	126	0.6972	0.8595	0.7227	0.3144	0.6604	0.6508	0.6701	2
P103	Shanghai Theme Park 103	Jiading District	121.67522944351651	31.2419046534358	Small and medium-sized	High Accessibility	41.1	207	9	4.04	8.09	5.52	6.96	7.28	0.19	6.13	123408	10	46	0.7541	0.9013	0.3631	0.6431	0.7467	0.6816	0.6106	0
P104	Shanghai Theme Park 104	Yangpu District	121.32377962737465	31.484162628200565	Small and medium-sized	Nature and Leisure	16.6	145	33	9.94	4.82	6.63	6.95	7.78	2.05	3.71	91048	4.2	20	0.9265	0.7776	0.9145	0.4379	0.8316	0.7776	0.7025	1
P105	Shanghai Theme Park 105	Pudong New Area	121.50836774585501	31.725094504317102	Small and medium-sized	High-Quality Stimulation	15.2	205	8	6.47	4.67	6	8	3.76	2.33	4.8	94133	4.39	309	0.9086	0.6711	0.6936	0.6171	0.8198	0.742	0.6475	2
P106	Shanghai Theme Park 106	Pudong New Area	121.83757653915961	31.03925152852891	Small and medium-sized	High-Quality Stimulation	7.8	147	11	7.39	7.46	4.76	7.86	6.61	2.45	5.26	44706	3.09	37	0.8216	0.792	0.7191	0.4614	0.7372	0.7062	0.4563	2
